# Supplementary material for: Assessment of the Characteristics and Associated Factors of Infectious Complications in Bullous Pemphigoid
Source: Front Immunol. 2020 Jul 23;11:1607. doi: 10.3389/fimmu.2020.01607 (PMC7390841; doi:10.3389/fimmu.2020.01607)
Supplement: Supplementary Table 1 — Application of immunosuppressant in all BP patients. The numbers (n) and percentages(%) of patients treated with each of the immunosuppressants were calculated(left column). The Right column shows the numbers(n) and percentages(%) of patients treated with one, two, or three types of immunosuppressants, respectively. MTX, methotrexate; MMF, Mycophenolate mofetil; CTX, cyclophosphamide; CsA, cyclosporine. [file Table_1.xlsx]

## Sheet: Supplementary Table 1
	Type of immunosuppressant	N=131	Number of immunosuppressants		n(%)
	MTX (n,%)	10 (4.0)	1		115 (87.8)
	Thalidomide (n,%)	9 (3.6)	2		14 (10.7)
	MMF (n,%)	6 (2.4)	3		2 (1.5)
	CTX (n,%)	6 (2.4)
	CsA (n,%)	2 (0.8)
	Tripterygium glycosides (n,%)	115 (45.6)
	Supplementary Table 1. Application of immunosuppressant in all BP patients. The numbers (n) and percentages(%) of patients treated with each of the immunosuppressants were calculated(left column). The Right column shows the numbers(n) and percentages(%) of patients treated with one, two, or three types of immunosuppressants, respectively. MTX: methotrexate; MMF: Mycophenolate mofetil; CTX: cyclop…
